# Supplementary material for: Comparative Efficacy of Treatment Methods and Risk Factors for Treatment Failure in High-Grade Vaginal Intraepithelial Neoplasia: A Systematic Review and Meta-Analysis
Source: Cancers (Basel). 2026 Apr 20;18(8):1302. doi: 10.3390/cancers18081302 (PMC13114534; doi:10.3390/cancers18081302)
Supplement: Supplementary file 1 [file cancers-18-01302-s001.zip]

Archive with 1 entries (1 files):
- cancers-4246185-supplementary.pdf
